# Supplementary material for: Functionalization of Artwork Packaging Materials Utilizing Ag-Doped TiO2 and ZnO Nanoparticles
Source: Molecules. 2024 Aug 5;29(15):3712. doi: 10.3390/molecules29153712 (PMC11314615; doi:10.3390/molecules29153712)
Supplement: Supplementary file 1 [file molecules-29-03712-s001.zip]

Archive with 1 entries (1 files):
- molecules-3077873-supplementary.pdf
